# Supplementary material for: Developmental effects of sulfated thyroid hormones in sea urchin skeletogenesis suggest activation of non-canonical thyroid hormone signaling pathway
Source: Front Endocrinol (Lausanne). 2025 Aug 21;16:1648899. doi: 10.3389/fendo.2025.1648899 (PMC12408288; doi:10.3389/fendo.2025.1648899)
Supplement: Supplementary file 1 [file DataSheet1.xlsx]

## Sheet: Table S1
Table S1: Krusal-Wallis post-hoc pairwise comparisons of # of early spicules/embryo for all time points and concentrations. Significant adjusted p-values are indicated in red.
Time	Concentration	Sample 1-Sample 2	Test Statistic	Std. Error	Std. Test Statistic	Sig.	Adj. Sig.a
0 hours pio	10^-7	Control-rT3	-9.09	13.95	-0.65	0.51	1
		Control-T4	-14.73	13.95	-1.06	0.29	1
		Control-T3	-15.4	13.95	-1.1	0.27	1
		Control-ST4	-17.28	13.95	-1.24	0.22	1
		Control-ST3	-27.06	13.95	-1.94	0.05	0.79
		rT3-T4	-5.64	13.95	-0.4	0.69	1
		rT3-T3	-6.31	13.95	-0.45	0.65	1
		rT3-ST4	-8.19	13.95	-0.59	0.56	1
		rT3-ST3	-17.98	13.95	-1.29	0.2	1
		T4-T3	-0.67	13.95	-0.05	0.96	1
		T4-ST4	-2.55	13.95	-0.18	0.86	1
		T4-ST3	-12.34	13.95	-0.88	0.38	1
		T3-ST4	1.88	13.95	0.13	0.89	1
		T3-ST3	-11.66	13.95	-0.84	0.4	1
		ST4-ST3	-9.79	13.95	-0.7	0.48	1
	10^-9	Control-rT3	-32.29	13.15	-2.45	0.01	0.21
		Control-T4	-4.84	13.15	-0.37	0.71	1
		Control-ST4	-21.29	13.15	-1.62	0.11	1
		Control-ST3	-21.68	13.15	-1.65	0.1	1
		T4-ST4	-16.45	13.15	-1.25	0.21	1
		T4-ST3	-16.84	13.15	-1.28	0.2	1
		T3-ST4	27.13	13.15	2.06	0.04	0.59
		T3-ST3	-27.51	13.15	-2.09	0.04	0.55
		ST4-ST3	-0.39	13.15	-0.03	0.98	1
		T3-Control	5.84	13.15	0.44	0.66	1
		T3-T4	10.68	13.15	0.81	0.42	1
		T3-rT3	38.13	13.15	2.9	0	0.06
		T4-rT3	27.45	13.15	2.09	0.04	0.55
		ST4-rT3	11	13.15	0.84	0.4	1
		ST3-rT3	10.61	13.15	0.81	0.42	1
4 hours pio	10^-7	Control-ST4	-5.24	12.37	-0.42	0.67	1
		Control-ST3	-25.14	12.37	-2.03	0.04	0.63
		rT3-T3	-9.95	12.37	-0.8	0.42	1
		rT3-ST4	-17.35	12.37	-1.4	0.16	1
		rT3-ST3	-37.25	12.37	-3.01	0	0.04
		T4-T3	-18.81	12.37	-1.52	0.13	1
		T4-ST4	-26.21	12.37	-2.12	0.03	0.51
		T4-ST3	-46.11	12.37	-3.73	<.001	0
		T3-ST4	7.4	12.37	0.6	0.55	1
		T3-ST3	-27.3	12.37	-2.21	0.03	0.41
		ST4-ST3	-19.9	12.37	-1.61	0.11	1
		T3-Control	2.16	12.37	0.17	0.86	1
		T4-rT3	8.86	12.37	0.72	0.47	1
		T4-Control	20.98	12.37	1.7	0.09	1
		rT3-Control	12.11	12.37	0.98	0.33	1
	10^-9	Control-rT3	-13.44	13	-1.03	0.3	1
		Control-T4	-28.93	13	-2.23	0.03	0.39
		Control-T3	-29.99	13	-2.31	0.02	0.32
		Control-ST4	-31.86	13	-2.45	0.01	0.21
		Control-ST3	-17.66	13	-1.36	0.17	1
		rT3-T4	-15.49	13	-1.19	0.23	1
		rT3-T3	-16.55	13	-1.27	0.2	1
		rT3-ST4	-18.43	13	-1.42	0.16	1
		rT3-ST3	-4.22	13	-0.33	0.75	1
		T4-T3	-1.06	13	-0.08	0.93	1
		T4-ST4	-2.94	13	-0.23	0.82	1
		T3-ST4	1.88	13	0.14	0.89	1
		ST3-T4	11.26	13	0.87	0.39	1
		ST3-T3	12.33	13	0.95	0.34	1
		ST3-ST4	14.2	13	1.09	0.27	1
8 hours pio	10^-7	Control-T4	-7.28	11.65	-0.62	0.53	1
		Control-T3	-10.69	11.65	-0.92	0.36	1
		Control-ST4	-8.7	11.65	-0.75	0.46	1
		Control-ST3	-12.11	11.65	-1.04	0.3	1
		rT3-T4	-14.4	11.65	-1.24	0.22	1
		rT3-T3	-17.81	11.65	-1.53	0.13	1
		rT3-ST4	-15.83	11.65	-1.36	0.17	1
		rT3-ST3	-19.24	11.65	-1.65	0.1	1
		T4-T3	-3.41	11.65	-0.29	0.77	1
		T4-ST4	-1.43	11.65	-0.12	0.9	1
		T4-ST3	-4.84	11.65	-0.42	0.68	1
		T3-ST3	-1.43	11.65	-0.12	0.9	1
		ST4-ST3	-3.41	11.65	-0.29	0.77	1
		rT3-Control	7.13	11.65	0.61	0.54	1
		ST4-T3	-1.99	11.65	-0.17	0.86	1
	10^-9	Control-rT3	-2.4	10.14	-0.24	0.81	1
		Control-T4	-20.1	10.14	-1.98	0.05	0.71
		Control-T3	-2.9	10.14	-0.29	0.77	1
		Control-ST4	-11.75	10.14	-1.16	0.25	1
		Control-ST3	-11.75	10.14	-1.16	0.25	1
		rT3-T4	-17.7	10.14	-1.75	0.08	1
		rT3-T3	-0.5	10.14	-0.05	0.96	1
		rT3-ST4	-9.35	10.14	-0.92	0.36	1
		rT3-ST3	-9.35	10.14	-0.92	0.36	1
		T3-ST4	8.85	10.14	0.87	0.38	1
		T3-ST3	-8.85	10.14	-0.87	0.38	1
		ST4-ST3	0	10.14	0	1	1
		T3-T4	17.2	10.14	1.7	0.09	1
		ST3-T4	8.35	10.14	0.82	0.41	1
		ST4-T4	8.35	10.14	0.82	0.41	1
12 hours pio	10^-7	Control-rT3	-0.89	13.02	-0.07	0.95	1
		Control-T4	-50.6	13.02	-3.89	<.001	0
		Control-T3	-32.13	13.02	-2.47	0.01	0.2
		Control-ST4	-51.56	13.02	-3.96	<.001	0
		Control-ST3	-79.03	13.02	-6.07	<.001	0
		rT3-T4	-49.71	13.02	-3.82	<.001	0
		rT3-T3	-31.24	13.02	-2.4	0.02	0.25
		rT3-ST4	-50.68	13.02	-3.89	<.001	0
		rT3-ST3	-78.14	13.02	-6	<.001	0
		T4-ST4	-0.96	13.02	-0.07	0.94	1
		T4-ST3	-28.43	13.02	-2.18	0.03	0.43
		T3-ST4	19.44	13.02	1.49	0.14	1
		T3-ST3	-46.9	13.02	-3.6	<.001	0
		ST4-ST3	-27.46	13.02	-2.11	0.03	0.52
		T3-T4	18.48	13.02	1.42	0.16	1
	10^-9	Control-rT3	-5.8	11.2	-0.52	0.6	1
		Control-T4	-29.65	11.2	-2.65	0.01	0.12
		Control-T3	-8.7	11.2	-0.78	0.44	1
		Control-ST4	-38.05	11.2	-3.4	<.001	0.01
		Control-ST3	-24.6	11.2	-2.2	0.03	0.42
		rT3-T4	-23.85	11.2	-2.13	0.03	0.5
		rT3-T3	-2.9	11.2	-0.26	0.8	1
		rT3-ST4	-32.25	11.2	-2.88	0	0.06
		rT3-ST3	-18.8	11.2	-1.68	0.09	1
		T4-ST4	-8.4	11.2	-0.75	0.45	1
		T3-ST4	29.35	11.2	2.62	0.01	0.13
		T3-ST3	-15.9	11.2	-1.42	0.16	1
		T3-T4	20.95	11.2	1.87	0.06	0.92
		ST3-T4	5.05	11.2	0.45	0.65	1
		ST3-ST4	13.45	11.2	1.2	0.23	1
Each row tests the null hypothesis that the Sample 1 and Sample 2 distributions are the same.
Asymptotic significances (2-sided tests) are displayed. The significance level is .050.
a Significance values have been adjusted by the Bonferroni correction for multiple tests.

## Sheet: Table S2
Table S2: Independent samples Mann-Whitney U test statsitics for dose-response of variables related to spicule initiation. Significant p-values are indicated in red.
Timepoint	Early Spicule	Spicule	Skeletal Stage
0h pio	C: z = - 0.947, p = 0.344	C: z = 0.402, p = 0.688	C: z = 0.402, p = 0.688
	rT3: z = 1.015, p = 0.310	rT3: z = 1.670, p = 0.095	rT3: z = 1.087, p = 0.277
	T4: z = -1.526, p = 0.127	T4: z = 0.227, p = 0.820	T4: z = 0.833, p = 0.405
	ST4: z = -0.379, p = 0.704	ST4: z = -0.695, p = 0.487	ST4: z = -1.746, p = 0.081
	T3*: z = -2.35, p = 0.019, r = 0.26	T3: z = 0.010, p = 0.992	T3: z = 0.903, p = 0.367
	ST3: z = -1.023, p = 0.306	ST3: z = -0.955, p = 0.339	ST3: z = -0.572, p = 0.567
4h pio	C: z = -1.290, p = 0.197	C: z = 1.126, p = 0.260	C: z = -0.227, p = 0.820
	rT3: z = 0.969, p = 0.333	rT3*: z = 2.68, p = 0.007, r = 0.30	rT3*: z = 2.032, p = 0.042, r = 0.32
	T4*: z = 2.823, p = 0.005, r = 0.32	T4: z = 1.539, p = 0.124	T4: z = -1.204, p = 0.042
	ST4: z = 0.944, p = 0.345	ST4*: z = 2.867, p = 0.004, r = 0.32	ST4: z = 1.012, p = 0.311
	T3: z = 1.318, p = 0.188	T3: z = 0.788, p = 0.431	T3: z = -0.351, p = 0.726
	ST3: z = -1.626, p = 0.104	ST3*: z = 2.415, p = 0.016, r = 0.27	ST3: z = 2.469, p = 0.014
8h pio	C: z = -1.226, p = 0.220	C: z = -0.741, p = 0.459	C: z = 0.585, p = 0.559
	rT3: z = -0.323, p = 0.747	rT3*: z = 1.98, p = 0.048, r = 0.22	rT3: z = 1, p = 0.317
	T4: z = -0.025, p = 0.980	T4: z = 0.657, p = 0.511	T4: z = 0, p = 1
	ST4: z = -0.818, p = 0.413	ST4: z = -0.456, p = 0.648	ST4: z = 0, p = 1
	T3: z = -1.848, p = 0.065	T3: z = -0.198, p = 0.843	T3: z = -0.051, p = 0.959
	ST3: z = -1.096, p = 0.273	ST3: z = -0.690, p = 0.490	ST3: z = -0.018, p = 0.986
12h pio	C: z = 0.459, p = 0.646	C: z = -0.354, p = 0.724	C: z = 0, p = 1
	rT3: z = 1.130, p = 0.259	rT3: z = -0.383, p = 0.702	rT3: z = -1, p = 0.317
	T4: z = -1.607, p = 0.108	T4*: z = -2.012, p = 0.044, r = 0.23	T4: z = 0, p = 1
	ST4: z = -0.923, p = 0.356	ST4: z = -1.441, p = 0.150	ST4: z = -1, p = 0
	T3: z = -1.935, p = 0.053	T3: z = -1.665, p = 0.096	T3: z = 0, p = 1
	ST3*: z = -3.85, p < 0.001, r = 0.43	ST3*: z = -4.156, p < 0.001, r = 0.47	ST3: z = 0, p = 1

## Sheet: Table S3
Table S3: Krusal-Wallis post-hoc pairwise comparisons of # of spicules/embryo for all time points and concentrations. Significant adjusted p-values are indicated in red.
Time	Concentration	Sample 1-Sample 2	Test Statistic	Std. Error	Std. Test Statistic	Sig.	Adj. Sig.a
0 hours pio	10^-7	Control-rT3	-3.35	14.707	-0.228	0.82	1
		Control-T3	-20.325	14.707	-1.382	0.167	1
		Control-T4	-28.563	14.707	-1.942	0.052	0.782
		Control-ST4	-37.938	14.707	-2.58	0.01	0.148
		Control-ST3	-45.35	14.707	-3.084	0.002	0.031
		rT3-T3	-16.975	14.707	-1.154	0.248	1
		rT3-T4	-25.213	14.707	-1.714	0.086	1
		rT3-ST4	-34.588	14.707	-2.352	0.019	0.28
		rT3-ST3	-42	14.707	-2.856	0.004	0.064
		T3-T4	8.238	14.707	0.56	0.575	1
		T3-ST4	17.613	14.707	1.198	0.231	1
		T3-ST3	-25.025	14.707	-1.702	0.089	1
		T4-ST4	-9.375	14.707	-0.637	0.524	1
		T4-ST3	-16.788	14.707	-1.141	0.254	1
		ST4-ST3	-7.412	14.707	-0.504	0.614	1
	10^-9	Control-rT3	-21.713	14.624	-1.485	0.138	1
		Control-T3	-13.863	14.624	-0.948	0.343	1
		Control-T4	-23.913	14.624	-1.635	0.102	1
		Control-ST4	-18.413	14.624	-1.259	0.208	1
		Control-ST3	-22.975	14.624	-1.571	0.116	1
		rT3-T4	-2.2	14.624	-0.15	0.88	1
		rT3-ST3	-1.262	14.624	-0.086	0.931	1
		T3-T4	10.05	14.624	0.687	0.492	1
		T3-ST4	4.55	14.624	0.311	0.756	1
		T3-ST3	-9.113	14.624	-0.623	0.533	1
		ST4-ST3	-4.563	14.624	-0.312	0.755	1
		T3-rT3	7.85	14.624	0.537	0.591	1
		ST4-rT3	3.3	14.624	0.226	0.821	1
		ST4-T4	5.5	14.624	0.376	0.707	1
		ST3-T4	0.938	14.624	0.064	0.949	1
4 hours pio	10^-7	Control-rT3	-1.538	14.264	-0.108	0.914	1
		Control-T3	-16.263	14.264	-1.14	0.254	1
		Control-T4	-23.388	14.264	-1.64	0.101	1
		Control-ST4	-12.038	14.264	-0.844	0.399	1
		Control-ST3	-22.975	14.264	-1.611	0.107	1
		rT3-T3	-14.725	14.264	-1.032	0.302	1
		rT3-T4	-21.85	14.264	-1.532	0.126	1
		rT3-ST4	-10.5	14.264	-0.736	0.462	1
		rT3-ST3	-21.438	14.264	-1.503	0.133	1
		T3-T4	7.125	14.264	0.5	0.617	1
		T3-ST3	-6.713	14.264	-0.471	0.638	1
		ST4-ST3	-10.938	14.264	-0.767	0.443	1
		ST4-T4	11.35	14.264	0.796	0.426	1
		ST3-T4	0.412	14.264	0.029	0.977	1
		ST4-T3	-4.225	14.264	-0.296	0.767	1
	10^-9	Control-rT3	-19.088	13.766	-1.387	0.166	1
		Control-T3	-14.288	13.766	-1.038	0.299	1
		Control-T4	-26.8	13.766	-1.947	0.052	0.773
		Control-ST4	-36	13.766	-2.615	0.009	0.134
		Control-ST3	-40.25	13.766	-2.924	0.003	0.052
		rT3-T4	-7.713	13.766	-0.56	0.575	1
		rT3-ST4	-16.913	13.766	-1.229	0.219	1
		rT3-ST3	-21.163	13.766	-1.537	0.124	1
		T3-T4	12.513	13.766	0.909	0.363	1
		T3-ST4	21.713	13.766	1.577	0.115	1
		T3-ST3	-25.963	13.766	-1.886	0.059	0.889
		T4-ST4	-9.2	13.766	-0.668	0.504	1
		T4-ST3	-13.45	13.766	-0.977	0.329	1
		ST4-ST3	-4.25	13.766	-0.309	0.758	1
		T3-rT3	4.8	13.766	0.349	0.727	1
8 hours pio	10^-7	Control-T4	-2.475	11.469	-0.216	0.829	1
		Control-ST4	-17.913	11.469	-1.562	0.118	1
		Control-ST3	-9.85	11.469	-0.859	0.39	1
		rT3-T3	-17.813	11.469	-1.553	0.12	1
		rT3-T4	-22.75	11.469	-1.984	0.047	0.71
		rT3-ST4	-38.188	11.469	-3.33	<.001	0.013
		rT3-ST3	-30.125	11.469	-2.627	0.009	0.129
		T3-T4	4.938	11.469	0.43	0.667	1
		T3-ST4	20.375	11.469	1.776	0.076	1
		T3-ST3	-12.313	11.469	-1.074	0.283	1
		T4-ST4	-15.438	11.469	-1.346	0.178	1
		T4-ST3	-7.375	11.469	-0.643	0.52	1
		rT3-Control	20.275	11.469	1.768	0.077	1
		T3-Control	2.463	11.469	0.215	0.83	1
		ST3-ST4	8.063	11.469	0.703	0.482	1
	10^-9	Control-rT3	-6.075	11.45	-0.531	0.596	1
		Control-T3	-1.563	11.45	-0.136	0.891	1
		Control-T4	-17.8	11.45	-1.555	0.12	1
		Control-ST4	-18.363	11.45	-1.604	0.109	1
		Control-ST3	-7.35	11.45	-0.642	0.521	1
		rT3-T4	-11.725	11.45	-1.024	0.306	1
		rT3-ST4	-12.288	11.45	-1.073	0.283	1
		rT3-ST3	-1.275	11.45	-0.111	0.911	1
		T3-T4	16.238	11.45	1.418	0.156	1
		T3-ST4	16.8	11.45	1.467	0.142	1
		T3-ST3	-5.788	11.45	-0.505	0.613	1
		T4-ST4	-0.563	11.45	-0.049	0.961	1
		T3-rT3	4.513	11.45	0.394	0.693	1
		ST3-T4	10.45	11.45	0.913	0.361	1
		ST3-ST4	11.013	11.45	0.962	0.336	1
12 hours pio	10^-7	Control-rT3	-1.388	13.21	-0.105	0.916	1
		Control-T3	-32.1	13.21	-2.43	0.015	0.226
		Control-T4	-55	13.21	-4.164	<.001	0
		Control-ST4	-51.388	13.21	-3.89	<.001	0.002
		Control-ST3	-80.925	13.21	-6.126	<.001	0
		rT3-T3	-30.713	13.21	-2.325	0.02	0.301
		rT3-T4	-53.613	13.21	-4.059	<.001	0.001
		rT3-ST4	-50	13.21	-3.785	<.001	0.002
		rT3-ST3	-79.538	13.21	-6.021	<.001	0
		T3-T4	22.9	13.21	1.734	0.083	1
		T3-ST4	19.288	13.21	1.46	0.144	1
		T3-ST3	-48.825	13.21	-3.696	<.001	0.003
		T4-ST3	-25.925	13.21	-1.963	0.05	0.745
		ST4-ST3	-29.538	13.21	-2.236	0.025	0.38
		ST4-T4	3.612	13.21	0.273	0.784	1
	10^-9	Control-rT3	0	11.526	0	1	1
		Control-T3	-16	11.526	-1.388	0.165	1
		Control-T4	-33.488	11.526	-2.905	0.004	0.055
		Control-ST4	-31.625	11.526	-2.744	0.006	0.091
		Control-ST3	-25.763	11.526	-2.235	0.025	0.381
		rT3-T3	-16	11.526	-1.388	0.165	1
		rT3-T4	-33.488	11.526	-2.905	0.004	0.055
		rT3-ST4	-31.625	11.526	-2.744	0.006	0.091
		rT3-ST3	-25.763	11.526	-2.235	0.025	0.381
		T3-T4	17.488	11.526	1.517	0.129	1
		T3-ST4	15.625	11.526	1.356	0.175	1
		T3-ST3	-9.762	11.526	-0.847	0.397	1
		ST4-T4	1.863	11.526	0.162	0.872	1
		ST3-T4	7.725	11.526	0.67	0.503	1
		ST3-ST4	5.863	11.526	0.509	0.611	1
Each row tests the null hypothesis that the Sample 1 and Sample 2 distributions are the same.
Asymptotic significances (2-sided tests) are displayed. The significance level is .050.
a Significance values have been adjusted by the Bonferroni correction for multiple tests.

## Sheet: Table S4
Table S4: Krusal-Wallis post-hoc pairwise comparisons of larval stage for all time points and concentrations. Significant adjusted p-values are indicated in red.
Time	Concentration	Sample 1-Sample 2	Test Statistic	Std. Error	Std. Test Statistic	Sig.	Adj. Sig.a
0 hours pio	10^-7	rT3-Control	1.837	14.575	0.126	0.9	1
		rT3-T3	-12.475	14.575	-0.856	0.392	1
		rT3-T4	-30.463	14.575	-2.09	0.037	0.549
		rT3-ST3	-33.025	14.575	-2.266	0.023	0.352
		rT3-ST4	-46.25	14.575	-3.173	0.002	0.023
		Control-T3	-10.638	14.575	-0.73	0.465	1
		Control-T4	-28.625	14.575	-1.964	0.05	0.743
		Control-ST3	-31.188	14.575	-2.14	0.032	0.486
		Control-ST4	-44.413	14.575	-3.047	0.002	0.035
		T3-T4	17.988	14.575	1.234	0.217	1
		T3-ST3	-20.55	14.575	-1.41	0.159	1
		T3-ST4	33.775	14.575	2.317	0.02	0.307
		T4-ST3	-2.563	14.575	-0.176	0.86	1
		T4-ST4	-15.788	14.575	-1.083	0.279	1
		ST3-ST4	13.225	14.575	0.907	0.364	1
	10^-9	rT3-T3	-11.725	14.526	-0.807	0.42	1
		rT3-T4	-25.025	14.526	-1.723	0.085	1
		rT3-ST3	-9.013	14.526	-0.62	0.535	1
		rT3-ST4	-5.25	14.526	-0.361	0.718	1
		Control-T3	-16.538	14.526	-1.138	0.255	1
		Control-T4	-29.838	14.526	-2.054	0.04	0.6
		Control-ST3	-13.825	14.526	-0.952	0.341	1
		Control-ST4	-10.063	14.526	-0.693	0.488	1
		T3-T4	13.3	14.526	0.916	0.36	1
		Control-rT3	-4.813	14.526	-0.331	0.74	1
		ST4-ST3	-3.763	14.526	-0.259	0.796	1
		ST4-T3	-6.475	14.526	-0.446	0.656	1
		ST4-T4	19.775	14.526	1.361	0.173	1
		ST3-T3	2.713	14.526	0.187	0.852	1
		ST3-T4	16.013	14.526	1.102	0.27	1
4 hours pio	10^-7	rT3-Control	3.5	12.404	0.282	0.778	1
		rT3-T3	-4.375	12.404	-0.353	0.724	1
		rT3-T4	-24.775	12.404	-1.997	0.046	0.687
		rT3-ST3	-2.7	12.404	-0.218	0.828	1
		rT3-ST4	-6.05	12.404	-0.488	0.626	1
		Control-T3	-0.875	12.404	-0.071	0.944	1
		Control-T4	-21.275	12.404	-1.715	0.086	1
		Control-ST4	-2.55	12.404	-0.206	0.837	1
		T3-T4	20.4	12.404	1.645	0.1	1
		T3-ST4	1.675	12.404	0.135	0.893	1
		ST3-ST4	3.35	12.404	0.27	0.787	1
		ST4-T4	18.725	12.404	1.51	0.131	1
		ST3-T3	1.675	12.404	0.135	0.893	1
		ST3-T4	22.075	12.404	1.78	0.075	1
		ST3-Control	0.8	12.404	0.064	0.949	1
	10^-9	rT3-ST3	-4.65	11.473	-0.405	0.685	1
		Control-T4	-11.525	11.473	-1.005	0.315	1
		Control-ST3	-28.275	11.473	-2.465	0.014	0.206
		Control-ST4	-16.3	11.473	-1.421	0.155	1
		T3-T4	12.8	11.473	1.116	0.265	1
		T3-ST3	-29.55	11.473	-2.576	0.01	0.15
		T3-ST4	17.575	11.473	1.532	0.126	1
		T4-ST3	-16.75	11.473	-1.46	0.144	1
		T4-ST4	-4.775	11.473	-0.416	0.677	1
		Control-rT3	-23.625	11.473	-2.059	0.039	0.592
		ST4-ST3	-11.975	11.473	-1.044	0.297	1
		T3-Control	1.275	11.473	0.111	0.912	1
		T3-rT3	24.9	11.473	2.17	0.03	0.45
		T4-rT3	12.1	11.473	1.055	0.292	1
		ST4-rT3	7.325	11.473	0.638	0.523	1
8 hours pio	10^-7	rT3-ST3	0	4.827	0	1	1
		rT3-ST4	-3	4.827	-0.622	0.534	1
		Control-T3	0	4.827	0	1	1
		Control-T4	0	4.827	0	1	1
		Control-ST3	-3	4.827	-0.622	0.534	1
		Control-ST4	-6	4.827	-1.243	0.214	1
		T3-ST3	-3	4.827	-0.622	0.534	1
		T3-ST4	6	4.827	1.243	0.214	1
		T4-ST3	-3	4.827	-0.622	0.534	1
		T4-ST4	-6	4.827	-1.243	0.214	1
		ST3-ST4	3	4.827	0.622	0.534	1
		Control-rT3	-3	4.827	-0.622	0.534	1
		T3-rT3	3	4.827	0.622	0.534	1
		T4-rT3	3	4.827	0.622	0.534	1
		T4-T3	0	4.827	0	1	1
	10^-9	rT3-ST4	0	4.198	0	1	1
		Control-ST4	-2.963	4.198	-0.706	0.48	1
		T3-T4	0.15	4.198	0.036	0.971	1
		T3-ST3	-3.038	4.198	-0.723	0.469	1
		T3-ST4	6.075	4.198	1.447	0.148	1
		T4-ST3	-2.888	4.198	-0.688	0.492	1
		T4-ST4	-5.925	4.198	-1.411	0.158	1
		ST3-ST4	3.037	4.198	0.723	0.469	1
		Control-rT3	-2.963	4.198	-0.706	0.48	1
		ST3-Control	0.075	4.198	0.018	0.986	1
		T3-Control	3.113	4.198	0.741	0.458	1
		T3-rT3	6.075	4.198	1.447	0.148	1
		T4-rT3	5.925	4.198	1.411	0.158	1
		T4-Control	2.962	4.198	0.706	0.48	1
		ST3-rT3	3.037	4.198	0.723	0.469	1
12 hours pio	10^-7	rT3-T3	0	0	0	1	1
		rT3-T4	0	0	0	1	1
		rT3-ST3	0	0	0	1	1
		rT3-ST4	0	0	0	1	1
		Control-T3	0	0	0	1	1
		Control-T4	0	0	0	1	1
		Control-ST3	0	0	0	1	1
		Control-ST4	0	0	0	1	1
		T3-ST3	0	0	0	1	1
		T4-ST3	0	0	0	1	1
		T4-ST4	0	0	0	1	1
		Control-rT3	0	0	0	1	1
		ST4-ST3	0	0	0	1	1
		ST4-T3	0	0	0	1	1
		T4-T3	0	0	0	1	1
	10^-9	rT3-Control	3	2.444	1.227	0.22	1
		rT3-T3	-3	2.444	-1.227	0.22	1
		rT3-T4	-3	2.444	-1.227	0.22	1
		rT3-ST3	-3	2.444	-1.227	0.22	1
		rT3-ST4	0	2.444	0	1	1
		Control-T3	0	2.444	0	1	1
		Control-T4	0	2.444	0	1	1
		Control-ST3	0	2.444	0	1	1
		T3-ST3	0	2.444	0	1	1
		T4-ST3	0	2.444	0	1	1
		ST4-ST3	-3	2.444	-1.227	0.22	1
		ST4-T3	-3	2.444	-1.227	0.22	1
		ST4-T4	3	2.444	1.227	0.22	1
		T4-T3	0	2.444	0	1	1
		ST4-Control	3	2.444	1.227	0.22	1
Each row tests the null hypothesis that the Sample 1 and Sample 2 distributions are the same.
Asymptotic significances (2-sided tests) are displayed. The significance level is .050.
a Significance values have been adjusted by the Bonferroni correction for multiple tests.

## Sheet: Table S5
Table S5: Krusal-Wallis post-hoc pairwise comparisons of # of Tri-radiate spicules/embryo for all time points and concentrations. Significant adjusted p-values are indicated in red.
Time	Concentration	Sample 1-Sample 2	Test Statistic	Std. Error	Std. Test Statistic	Sig.	Adj. Sig.a
0 hours pio	10^-7	rT3-Control	3.525	11.953	0.295	0.768	1
		rT3-T3	-7.05	11.953	-0.59	0.555	1
		rT3-T4	-20.738	11.953	-1.735	0.083	1
		rT3-ST3	-21.15	11.953	-1.769	0.077	1
		rT3-ST4	-33.263	11.953	-2.783	0.005	0.081
		Control-T3	-3.525	11.953	-0.295	0.768	1
		Control-T4	-17.213	11.953	-1.44	0.15	1
		Control-ST3	-17.625	11.953	-1.475	0.14	1
		Control-ST4	-29.738	11.953	-2.488	0.013	0.193
		T3-T4	13.688	11.953	1.145	0.252	1
		T3-ST3	-14.1	11.953	-1.18	0.238	1
		T3-ST4	26.213	11.953	2.193	0.028	0.425
		T4-ST3	-0.412	11.953	-0.035	0.972	1
		T4-ST4	-12.525	11.953	-1.048	0.295	1
		ST3-ST4	12.113	11.953	1.013	0.311	1
	10^-9	rT3-Control	8.4	12.89	0.652	0.515	1
		rT3-T3	-27.675	12.89	-2.147	0.032	0.477
		rT3-T4	-36.525	12.89	-2.833	0.005	0.069
		rT3-ST3	-12.825	12.89	-0.995	0.32	1
		rT3-ST4	-9.375	12.89	-0.727	0.467	1
		Control-T3	-19.275	12.89	-1.495	0.135	1
		Control-T4	-28.125	12.89	-2.182	0.029	0.437
		Control-ST3	-4.425	12.89	-0.343	0.731	1
		Control-ST4	-0.975	12.89	-0.076	0.94	1
		T3-T4	8.85	12.89	0.687	0.492	1
		ST4-ST3	-3.45	12.89	-0.268	0.789	1
		ST4-T3	-18.3	12.89	-1.42	0.156	1
		ST4-T4	27.15	12.89	2.106	0.035	0.528
		ST3-T3	14.85	12.89	1.152	0.249	1
		ST3-T4	23.7	12.89	1.839	0.066	0.99
4 hours pio	10^-7	rT3-T3	-5.65	14.341	-0.394	0.694	1
		rT3-T4	-29.2	14.341	-2.036	0.042	0.626
		rT3-ST4	-1.55	14.341	-0.108	0.914	1
		Control-T3	-17.7	14.341	-1.234	0.217	1
		Control-T4	-41.25	14.341	-2.876	0.004	0.06
		Control-ST3	-4.2	14.341	-0.293	0.77	1
		Control-ST4	-13.6	14.341	-0.948	0.343	1
		T3-T4	23.55	14.341	1.642	0.101	1
		ST3-ST4	9.4	14.341	0.655	0.512	1
		ST4-T3	-4.1	14.341	-0.286	0.775	1
		ST4-T4	27.65	14.341	1.928	0.054	0.808
		ST3-T3	13.5	14.341	0.941	0.347	1
		ST3-T4	37.05	14.341	2.584	0.01	0.147
		Control-rT3	-12.05	14.341	-0.84	0.401	1
		ST3-rT3	7.85	14.341	0.547	0.584	1
	10^-9	rT3-ST3	-17.463	12.95	-1.348	0.178	1
		rT3-ST4	-1.188	12.95	-0.092	0.927	1
		Control-T4	-0.638	12.95	-0.049	0.961	1
		Control-ST3	-28.7	12.95	-2.216	0.027	0.4
		Control-ST4	-12.425	12.95	-0.959	0.337	1
		T3-T4	8.563	12.95	0.661	0.508	1
		T3-ST3	-36.625	12.95	-2.828	0.005	0.07
		T3-ST4	20.35	12.95	1.571	0.116	1
		T4-ST3	-28.063	12.95	-2.167	0.03	0.454
		T4-ST4	-11.788	12.95	-0.91	0.363	1
		ST4-ST3	-16.275	12.95	-1.257	0.209	1
		Control-rT3	-11.238	12.95	-0.868	0.386	1
		T3-Control	7.925	12.95	0.612	0.541	1
		T3-rT3	19.163	12.95	1.48	0.139	1
		T4-rT3	10.6	12.95	0.819	0.413	1
8 hours pio	10^-7	rT3-Control	13.925	9.401	1.481	0.139	1
		rT3-T3	-2.475	9.401	-0.263	0.792	1
		rT3-T4	-4.85	9.401	-0.516	0.606	1
		rT3-ST3	-11.45	9.401	-1.218	0.223	1
		rT3-ST4	-23.025	9.401	-2.449	0.014	0.215
		Control-ST4	-9.1	9.401	-0.968	0.333	1
		T3-T4	2.375	9.401	0.253	0.801	1
		T3-ST3	-8.975	9.401	-0.955	0.34	1
		T3-ST4	20.55	9.401	2.186	0.029	0.432
		T4-ST3	-6.6	9.401	-0.702	0.483	1
		T4-ST4	-18.175	9.401	-1.933	0.053	0.798
		ST3-ST4	11.575	9.401	1.231	0.218	1
		T3-Control	11.45	9.401	1.218	0.223	1
		T4-Control	9.075	9.401	0.965	0.334	1
		ST3-Control	2.475	9.401	0.263	0.792	1
	10^-9	rT3-ST4	-2.813	8.08	-0.348	0.728	1
		Control-T4	-5.438	8.08	-0.673	0.501	1
		Control-ST4	-8.625	8.08	-1.067	0.286	1
		T3-T4	5.625	8.08	0.696	0.486	1
		T3-ST4	8.813	8.08	1.091	0.275	1
		T4-ST4	-3.188	8.08	-0.395	0.693	1
		ST3-ST4	11.438	8.08	1.416	0.157	1
		ST3-T3	2.625	8.08	0.325	0.745	1
		ST3-T4	8.25	8.08	1.021	0.307	1
		Control-rT3	-5.813	8.08	-0.719	0.472	1
		ST3-rT3	8.625	8.08	1.067	0.286	1
		T3-Control	0.188	8.08	0.023	0.981	1
		T3-rT3	6	8.08	0.743	0.458	1
		T4-rT3	0.375	8.08	0.046	0.963	1
		ST3-Control	2.813	8.08	0.348	0.728	1
12 hours pio	10^-7	rT3-T3	-0.025	6.712	-0.004	0.997	1
		rT3-T4	-2.763	6.712	-0.412	0.681	1
		rT3-ST3	-8.65	6.712	-1.289	0.197	1
		Control-T3	-3.15	6.712	-0.469	0.639	1
		Control-T4	-5.888	6.712	-0.877	0.38	1
		Control-ST3	-11.775	6.712	-1.754	0.079	1
		Control-ST4	-0.063	6.712	-0.009	0.993	1
		T3-T4	2.738	6.712	0.408	0.683	1
		T3-ST3	-8.625	6.712	-1.285	0.199	1
		T4-ST3	-5.888	6.712	-0.877	0.38	1
		ST4-ST3	-11.713	6.712	-1.745	0.081	1
		ST4-T3	-3.088	6.712	-0.46	0.645	1
		ST4-T4	5.825	6.712	0.868	0.385	1
		Control-rT3	-3.125	6.712	-0.466	0.641	1
		ST4-rT3	3.063	6.712	0.456	0.648	1
	10^-9	rT3-Control	3.063	6.089	0.503	0.615	1
		rT3-T3	-11.8	6.089	-1.938	0.053	0.789
		rT3-T4	-8.938	6.089	-1.468	0.142	1
		rT3-ST3	-8.9	6.089	-1.462	0.144	1
		Control-T3	-8.738	6.089	-1.435	0.151	1
		Control-T4	-5.875	6.089	-0.965	0.335	1
		Control-ST3	-5.838	6.089	-0.959	0.338	1
		ST4-ST3	-8.975	6.089	-1.474	0.14	1
		ST4-T3	-11.875	6.089	-1.95	0.051	0.767
		ST4-T4	9.013	6.089	1.48	0.139	1
		ST3-T3	2.9	6.089	0.476	0.634	1
		ST3-T4	0.037	6.089	0.006	0.995	1
		ST4-rT3	0.075	6.089	0.012	0.99	1
		ST4-Control	3.138	6.089	0.515	0.606	1
		T4-T3	-2.863	6.089	-0.47	0.638	1
Each row tests the null hypothesis that the Sample 1 and Sample 2 distributions are the same.
Asymptotic significances (2-sided tests) are displayed. The significance level is .050.
a Significance values have been adjusted by the Bonferroni correction for multiple tests.

## Sheet: Table S6
Table S6: Independent samples Mann-Whitney U test statsitics for dose-response of variables related to spicule elongation. Significant p-values are indicated in red.
Timepoint	Tri-radiate Spicule	Spicule Length
0h pio	C: z = 1.142, p = 0.254	C: z = 0.408, p = 0.684, n = 18
	rT3: z = 0.699, p = 0.485	rT3: z = 0.387, p = 0.699, n = 14
	T4*: z = 1.98, p = 0.048, r = 0.22	T4: z = 0, p = 1, n = 33
	ST4: z = -1.099, p = 0.272	ST4: z = 1.079, p = 0.281, n = 29
	T3*: z = 2.26, p = 0.024, r = 0.25	T3: z = 0.175, p = 0.861, n = 25
	ST3: z = 0, p = 1	ST3: z = -0.462, p = 0.644, n = 24
4h pio	C: z = 1.782, p = 0.075	C*: n = 54, z = 3.38, p < 0.001, r = 0.46
	rT3*: z = 2.13, p = 0.033, r = 0.24	rT3*: n = 61, z = -1.96, p = 0.05, r = 0.25
	T4: z = -0.768, p = 0.442	T4: z = -0.382, p = 0.703, n =
	ST4: z = 1.898, p = 0.058	ST4: z = 0.076, p = 0.940, n = 65
	T3: z = 0.037, p = 0.970	T3: z = -0.658, p = 0.510, n = 53
	ST3*: z = 4.01, p < 0.001, r = 0.45	ST3: z = -0.385, p = 0.700, n = 62
8h pio	C: z = 0393, p = 0.695	C: z = -0.204, p = 0.839, n = 77
	rT3*: z = 2.37, p = 0.018, r = 0.27	rT3: z = 0.902 p = 0.367, n = 79
	T4: z = 1.556, p = 0.120	T4: z = 956, p = 0.339, n = 76
	ST4: z = 0.383, p = 0.702	ST4*: n = 80, z = -3.25, p = 0.001, r = 0.36, 0.956
	T3: z = 1.488, p = 0.137	T3: z = 0, p = 1, n = 76
	ST3: z = 0.383, p = 0.702	ST3*: n = 78, z = -2.79, p = 0.005, r = 0.32
12h pio	C: z = -1.423, p = 0.155	C: z = 0.125, p = 0.9, n = 80
	rT3: z = -1.633, p = 0.102	rT3: z = -1.902, p = 0.057, n = 79
	T4: z = -1.019, p = 0.308	T4: z = -0.539, p = 0.590, n = 80
	ST4: z = -1.159, p = 0.247	ST4*: n = 79, z = -2.39, p = 0.017, r = 0.2
	T3: z = -0.025, p = 0.980	T3*: n = 80, z = -2.80, p = 0.005, r = 0.31
	ST3: z = -1.612, p = 0.107	ST3: z = -2.934, p = 0.053

## Sheet: Table S7
Table S7: Krusal-Wallis post-hoc pairwise comparisons of spicule length/embryo for all time points and concentrations. Significant adjusted p-values are indicated in red.
Time	Concentration	Sample 1-Sample 2	Test Statistic	Std. Error	Std. Test Statistic	Sig.	Adj. Sig.a
0 hours pio	10^-7	ST4-Control	1.639	8.293	0.198	0.843	1
		ST4-T3	-2.951	7.911	-0.373	0.709	1
		ST4-rT3	6.472	8.777	0.737	0.461	1
		ST4-T4	9.177	6.777	1.354	0.176	1
		ST4-ST3	-16.639	6.939	-2.398	0.016	0.247
		Control-T3	-1.313	9.636	-0.136	0.892	1
		Control-rT3	-4.833	10.358	-0.467	0.641	1
		Control-T4	-7.538	8.729	-0.864	0.388	1
		Control-ST3	-15	8.855	-1.694	0.09	1
		T3-rT3	3.521	10.055	0.35	0.726	1
		T3-T4	6.226	8.366	0.744	0.457	1
		T3-ST3	-13.688	8.498	-1.611	0.107	1
		rT3-T4	-2.705	9.189	-0.294	0.768	1
		rT3-ST3	-10.167	9.309	-1.092	0.275	1
		T4-ST3	-7.462	7.453	-1.001	0.317	1
	10^-9	ST4-rT3	0.102	10.663	0.01	0.992	1
		ST4-T4	0.077	8.614	0.009	0.993	1
		ST4-ST3	-5.561	9.579	-0.58	0.562	1
		Control-T3	-4.027	8.88	-0.453	0.65	1
		Control-rT3	-5.784	10.663	-0.542	0.588	1
		Control-T4	-5.759	8.614	-0.669	0.504	1
		Control-ST3	-11.242	9.579	-1.174	0.241	1
		T3-rT3	1.757	9.839	0.179	0.858	1
		T3-T4	1.732	7.57	0.229	0.819	1
		T3-ST3	-7.216	8.652	-0.834	0.404	1
		rT3-ST3	-5.458	10.474	-0.521	0.602	1
		T4-ST3	-5.483	8.38	-0.654	0.513	1
		Control-ST4	-5.682	9.785	-0.581	0.561	1
		T3-ST4	1.655	8.88	0.186	0.852	1
		T4-rT3	0.025	9.6	0.003	0.998	1
4 hours pio	10^-7	ST4-T3	-3.936	13.275	-0.296	0.767	1
		ST4-rT3	9.88	13.275	0.744	0.457	1
		Control-T3	-39.519	13.396	-2.95	0.003	0.048
		Control-rT3	-45.463	13.396	-3.394	<.001	0.01
		Control-T4	-34.972	12.607	-2.774	0.006	0.083
		Control-ST3	-27.834	13.524	-2.058	0.04	0.594
		T3-rT3	5.944	13.396	0.444	0.657	1
		Control-ST4	-35.583	13.275	-2.68	0.007	0.11
		T4-rT3	10.491	12.607	0.832	0.405	1
		ST3-T4	7.138	12.743	0.56	0.575	1
		ST3-ST4	7.749	13.405	0.578	0.563	1
		ST3-T3	11.684	13.524	0.864	0.388	1
		ST3-rT3	17.629	13.524	1.304	0.192	1
		T4-ST4	-0.611	12.479	-0.049	0.961	1
		T4-T3	-4.547	12.607	-0.361	0.718	1
	10^-9	ST4-Control	8.054	14.02	0.574	0.566	1
		rT3-T4	-10.893	13.341	-0.817	0.414	1
		rT3-ST3	-3.468	12.737	-0.272	0.785	1
		T3-ST4	1.569	14.164	0.111	0.912	1
		ST3-T4	7.425	13.166	0.564	0.573	1
		ST3-ST4	9.7	13.05	0.743	0.457	1
		ST3-T3	8.131	13.708	0.593	0.553	1
		T4-ST4	-2.275	13.64	-0.167	0.868	1
		T4-T3	-0.706	14.271	-0.05	0.961	1
		rT3-T3	-11.6	13.876	-0.836	0.403	1
		rT3-ST4	-13.168	13.226	-0.996	0.319	1
		rT3-Control	21.223	13.729	1.546	0.122	1
		ST3-Control	17.755	13.559	1.309	0.19	1
		T4-Control	10.33	14.129	0.731	0.465	1
		T3-Control	9.623	14.634	0.658	0.511	1
8 hours pio	10^-7	Control-ST3	-12.285	15.299	-0.803	0.422	1
		T3-rT3	3.473	15.299	0.227	0.82	1
		T3-T4	5.474	15.398	0.355	0.722	1
		T3-ST3	-18.601	15.299	-1.216	0.224	1
		rT3-T4	-2.001	15.299	-0.131	0.896	1
		rT3-ST3	-15.128	15.199	-0.995	0.32	1
		T4-ST3	-13.128	15.299	-0.858	0.391	1
		Control-ST4	-12.857	15.204	-0.846	0.398	1
		T3-ST4	19.172	15.204	1.261	0.207	1
		ST3-ST4	0.571	15.104	0.038	0.97	1
		T4-ST4	-13.699	15.204	-0.901	0.368	1
		rT3-ST4	-15.699	15.104	-1.039	0.299	1
		rT3-Control	2.843	15.299	0.186	0.853	1
		T4-Control	0.842	15.398	0.055	0.956	1
		T3-Control	6.316	15.398	0.41	0.682	1
	10^-9	ST4-Control	28.049	15.234	1.841	0.066	0.984
		ST4-T3	-23.509	15.335	-1.533	0.125	1
		ST4-rT3	42.938	15.137	2.837	0.005	0.068
		ST4-T4	50.325	15.335	3.282	0.001	0.015
		ST4-ST3	-3.421	15.234	-0.225	0.822	1
		Control-rT3	-14.888	15.234	-0.977	0.328	1
		Control-T4	-22.276	15.43	-1.444	0.149	1
		T3-rT3	19.428	15.335	1.267	0.205	1
		T3-T4	26.816	15.53	1.727	0.084	1
		rT3-T4	-7.387	15.335	-0.482	0.63	1
		ST3-T4	46.904	15.43	3.04	0.002	0.036
		ST3-T3	20.088	15.43	1.302	0.193	1
		ST3-rT3	39.516	15.234	2.594	0.009	0.142
		ST3-Control	24.628	15.33	1.607	0.108	1
		T3-Control	4.54	15.43	0.294	0.769	1
12 hours pio	10^-7	ST4-T3	-2.613	15.524	-0.168	0.866	1
		Control-T3	-37.825	15.524	-2.437	0.015	0.222
		Control-rT3	-29.675	15.524	-1.912	0.056	0.839
		Control-T4	-9.625	15.524	-0.62	0.535	1
		Control-ST3	-24.238	15.524	-1.561	0.118	1
		T4-ST3	-14.613	15.524	-0.941	0.347	1
		Control-ST4	-35.213	15.524	-2.268	0.023	0.35
		T4-rT3	20.05	15.524	1.292	0.197	1
		ST3-ST4	10.975	15.524	0.707	0.48	1
		ST3-T3	13.588	15.524	0.875	0.381	1
		ST3-rT3	5.438	15.524	0.35	0.726	1
		T4-ST4	-25.588	15.524	-1.648	0.099	1
		T4-T3	-28.2	15.524	-1.817	0.069	1
		rT3-T3	-8.15	15.524	-0.525	0.6	1
		rT3-ST4	-5.537	15.524	-0.357	0.721	1
	10^-9	Control-T4	-2.025	15.395	-0.132	0.895	1
		T3-rT3	7.199	15.493	0.465	0.642	1
		T3-T4	9.563	15.395	0.621	0.535	1
		rT3-T4	-2.363	15.493	-0.153	0.879	1
		Control-ST4	-2.059	15.493	-0.133	0.894	1
		T3-ST4	9.597	15.493	0.619	0.536	1
		ST3-T4	14.925	15.395	0.969	0.332	1
		ST3-ST4	14.959	15.493	0.966	0.334	1
		ST3-T3	5.363	15.395	0.348	0.728	1
		ST3-rT3	12.562	15.493	0.811	0.417	1
		T4-ST4	-0.034	15.493	-0.002	0.998	1
		rT3-ST4	-2.397	15.591	-0.154	0.878	1
		rT3-Control	0.338	15.493	0.022	0.983	1
		ST3-Control	12.9	15.395	0.838	0.402	1
		T3-Control	7.537	15.395	0.49	0.624	1
Each row tests the null hypothesis that the Sample 1 and Sample 2 distributions are the same.
Asymptotic significances (2-sided tests) are displayed. The significance level is .050.
a Significance values have been adjusted by the Bonferroni correction for multiple tests.

## Sheet: Table S8
Table S8a: Krusal-Wallis post-hoc pairwise comparisons of # of Ectopic spicules/embryo for all time points and concentrations. Significant adjusted p-values are indicated in red.									Table S8b: Krusal-Wallis post-hoc pairwise comparisons of Ectopic spicules presence/absence for all time points and concentrations. Significant adjusted p-values are indicated in red.
Time	Concentration	Sample 1-Sample 2	Test Statistic	Std. Error	Std. Test Statistic	Sig.	Adj. Sig.a		Time	Concentration	Sample 1-Sample 2	Test Statistic	Std. Error	Std. Test Statistic	Sig.	Adj. Sig.a
0 hours pio	10^-7	Control-rT3	0	6.087	0	1	1		0 hours pio	10^-7	Control-rT3	0	6.086	0	1	1
		Control-ST4	-5.975	6.087	-0.982	0.326	1				Control-T4	-6	6.086	-0.986	0.324	1
		Control-T4	-6.138	6.087	-1.008	0.313	1				Control-ST4	-6	6.086	-0.986	0.324	1
		Control-T3	-11.95	6.087	-1.963	0.05	0.744				Control-T3	-12	6.086	-1.972	0.049	0.73
		Control-ST3	-14.938	6.087	-2.454	0.014	0.212				Control-ST3	-15	6.086	-2.465	0.014	0.206
		rT3-ST4	-5.975	6.087	-0.982	0.326	1				rT3-T4	-6	6.086	-0.986	0.324	1
		rT3-T4	-6.138	6.087	-1.008	0.313	1				rT3-ST4	-6	6.086	-0.986	0.324	1
		rT3-T3	-11.95	6.087	-1.963	0.05	0.744				rT3-T3	-12	6.086	-1.972	0.049	0.73
		rT3-ST3	-14.938	6.087	-2.454	0.014	0.212				rT3-ST3	-15	6.086	-2.465	0.014	0.206
		ST4-T4	0.163	6.087	0.027	0.979	1				T4-ST4	0	6.086	0	1	1
		ST4-T3	-5.975	6.087	-0.982	0.326	1				T4-T3	-6	6.086	-0.986	0.324	1
		ST4-ST3	-8.963	6.087	-1.472	0.141	1				T4-ST3	-9	6.086	-1.479	0.139	1
		T4-T3	-5.813	6.087	-0.955	0.34	1				ST4-T3	-6	6.086	-0.986	0.324	1
		T4-ST3	-8.8	6.087	-1.446	0.148	1				ST4-ST3	-9	6.086	-1.479	0.139	1
		T3-ST3	-2.988	6.087	-0.491	0.624	1				T3-ST3	-3	6.086	-0.493	0.622	1
	10^-9	Control-rT3	-11.95	6.303	-1.896	0.058	0.869			10^-9	Control-rT3	-12	6.302	-1.904	0.057	0.853
		Control-ST4	-2.988	6.303	-0.474	0.636	1				Control-T4	-12	6.302	-1.904	0.057	0.853
		Control-T4	-11.95	6.303	-1.896	0.058	0.869				Control-ST4	-3	6.302	-0.476	0.634	1
		Control-T3	-9.138	6.303	-1.45	0.147	1				Control-T3	-9	6.302	-1.428	0.153	1
		Control-ST3	-5.975	6.303	-0.948	0.343	1				Control-ST3	-6	6.302	-0.952	0.341	1
		rT3-T4	0	6.303	0	1	1				rT3-T4	0	6.302	0	1	1
		ST4-T4	8.963	6.303	1.422	0.155	1				ST4-T3	-6	6.302	-0.952	0.341	1
		ST4-T3	-6.15	6.303	-0.976	0.329	1				ST4-ST3	-3	6.302	-0.476	0.634	1
		ST4-ST3	-2.988	6.303	-0.474	0.636	1				ST4-rT3	9	6.302	1.428	0.153	1
		ST4-rT3	8.963	6.303	1.422	0.155	1				ST4-T4	9	6.302	1.428	0.153	1
		ST3-T3	3.163	6.303	0.502	0.616	1				ST3-T3	3	6.302	0.476	0.634	1
		ST3-rT3	5.975	6.303	0.948	0.343	1				ST3-rT3	6	6.302	0.952	0.341	1
		ST3-T4	5.975	6.303	0.948	0.343	1				ST3-T4	6	6.302	0.952	0.341	1
		T3-rT3	2.813	6.303	0.446	0.655	1				T3-rT3	3	6.302	0.476	0.634	1
		T3-T4	2.813	6.303	0.446	0.655	1				T3-T4	3	6.302	0.476	0.634	1
4 hours pio	10^-7	Control-rT3	-2.863	7.765	-0.369	0.712	1		4 hours pio	10^-7	Control-rT3	-3	7.759	-0.387	0.699	1
		Control-ST4	-8.738	7.765	-1.125	0.261	1				Control-T4	-3	7.759	-0.387	0.699	1
		Control-T4	-2.912	7.765	-0.375	0.708	1				Control-ST4	-9	7.759	-1.16	0.246	1
		Control-T3	-2.613	7.765	-0.336	0.737	1				Control-T3	-3	7.759	-0.387	0.699	1
		Control-ST3	-11.675	7.765	-1.503	0.133	1				Control-ST3	-12	7.759	-1.547	0.122	1
		rT3-ST4	-5.875	7.765	-0.757	0.449	1				rT3-T4	0	7.759	0	1	1
		rT3-T4	-0.05	7.765	-0.006	0.995	1				rT3-ST4	-6	7.759	-0.773	0.439	1
		rT3-ST3	-8.813	7.765	-1.135	0.256	1				rT3-T3	0	7.759	0	1	1
		ST4-ST3	-2.938	7.765	-0.378	0.705	1				rT3-ST3	-9	7.759	-1.16	0.246	1
		T4-ST3	-8.763	7.765	-1.128	0.259	1				T4-ST4	-6	7.759	-0.773	0.439	1
		T3-ST3	-9.063	7.765	-1.167	0.243	1				T4-T3	0	7.759	0	1	1
		T3-rT3	0.25	7.765	0.032	0.974	1				T4-ST3	-9	7.759	-1.16	0.246	1
		T3-T4	0.3	7.765	0.039	0.969	1				ST4-ST3	-3	7.759	-0.387	0.699	1
		T3-ST4	6.125	7.765	0.789	0.43	1				T3-ST3	-9	7.759	-1.16	0.246	1
		T4-ST4	-5.825	7.765	-0.75	0.453	1				T3-ST4	6	7.759	0.773	0.439	1
	10^-9	Control-rT3	-2.888	10.797	-0.267	0.789	1			10^-9	Control-rT3	-3	10.756	-0.279	0.78	1
		Control-ST4	-20.85	10.797	-1.931	0.053	0.802				Control-T4	-18	10.756	-1.674	0.094	1
		Control-T4	-19.125	10.797	-1.771	0.077	1				Control-ST4	-21	10.756	-1.952	0.051	0.763
		Control-T3	-24.263	10.797	-2.247	0.025	0.369				Control-T3	-24	10.756	-2.231	0.026	0.385
		Control-ST3	-24.9	10.797	-2.306	0.021	0.316				Control-ST3	-24	10.756	-2.231	0.026	0.385
		rT3-ST4	-17.963	10.797	-1.664	0.096	1				rT3-T4	-15	10.756	-1.395	0.163	1
		rT3-T4	-16.238	10.797	-1.504	0.133	1				rT3-ST4	-18	10.756	-1.674	0.094	1
		rT3-T3	-21.375	10.797	-1.98	0.048	0.716				rT3-T3	-21	10.756	-1.952	0.051	0.763
		rT3-ST3	-22.013	10.797	-2.039	0.041	0.622				rT3-ST3	-21	10.756	-1.952	0.051	0.763
		ST4-T3	-3.413	10.797	-0.316	0.752	1				T4-ST4	-3	10.756	-0.279	0.78	1
		ST4-ST3	-4.05	10.797	-0.375	0.708	1				T4-T3	-6	10.756	-0.558	0.577	1
		T4-T3	-5.138	10.797	-0.476	0.634	1				T4-ST3	-6	10.756	-0.558	0.577	1
		T4-ST3	-5.775	10.797	-0.535	0.593	1				ST4-T3	-3	10.756	-0.279	0.78	1
		T3-ST3	-0.637	10.797	-0.059	0.953	1				ST4-ST3	-3	10.756	-0.279	0.78	1
		T4-ST4	-1.725	10.797	-0.16	0.873	1				T3-ST3	0	10.756	0	1	1
8 hours pio	10^-7	Control-ST4	-21.513	10.339	-2.081	0.037	0.562		8 hours pio	10^-7	Control-T4	-9	10.312	-0.873	0.383	1
		Control-T4	-10.35	10.339	-1.001	0.317	1				Control-ST4	-21	10.312	-2.037	0.042	0.625
		Control-T3	0	10.339	0	1	1				Control-T3	0	10.312	0	1	1
		Control-ST3	-15.588	10.339	-1.508	0.132	1				Control-ST3	-15	10.312	-1.455	0.146	1
		rT3-ST4	-27.338	10.339	-2.644	0.008	0.123				rT3-T4	-15	10.312	-1.455	0.146	1
		rT3-T4	-16.175	10.339	-1.564	0.118	1				rT3-ST4	-27	10.312	-2.618	0.009	0.133
		rT3-T3	-5.825	10.339	-0.563	0.573	1				rT3-T3	-6	10.312	-0.582	0.561	1
		rT3-ST3	-21.413	10.339	-2.071	0.038	0.575				rT3-ST3	-21	10.312	-2.037	0.042	0.625
		T4-ST3	-5.238	10.339	-0.507	0.612	1				T4-ST4	-12	10.312	-1.164	0.245	1
		T3-ST3	-15.588	10.339	-1.508	0.132	1				T4-ST3	-6	10.312	-0.582	0.561	1
		T3-T4	10.35	10.339	1.001	0.317	1				T3-ST3	-15	10.312	-1.455	0.146	1
		T3-ST4	21.513	10.339	2.081	0.037	0.562				T3-T4	9	10.312	0.873	0.383	1
		T4-ST4	-11.163	10.339	-1.08	0.28	1				T3-ST4	21	10.312	2.037	0.042	0.625
		rT3-Control	5.825	10.339	0.563	0.573	1				rT3-Control	6	10.312	0.582	0.561	1
		ST3-ST4	5.925	10.339	0.573	0.567	1				ST3-ST4	6	10.312	0.582	0.561	1
	10^-9	Control-rT3	-8.888	10.509	-0.846	0.398	1			10^-9	Control-rT3	-9	10.495	-0.858	0.391	1
		Control-ST4	-24.263	10.509	-2.309	0.021	0.314				Control-T4	-24	10.495	-2.287	0.022	0.333
		Control-T4	-23.7	10.509	-2.255	0.024	0.362				Control-ST4	-24	10.495	-2.287	0.022	0.333
		Control-T3	-9.45	10.509	-0.899	0.369	1				Control-T3	-9	10.495	-0.858	0.391	1
		Control-ST3	-15.375	10.509	-1.463	0.143	1				Control-ST3	-15	10.495	-1.429	0.153	1
		rT3-ST4	-15.375	10.509	-1.463	0.143	1				rT3-T4	-15	10.495	-1.429	0.153	1
		rT3-T4	-14.813	10.509	-1.409	0.159	1				rT3-ST4	-15	10.495	-1.429	0.153	1
		rT3-T3	-0.563	10.509	-0.054	0.957	1				rT3-T3	0	10.495	0	1	1
		rT3-ST3	-6.488	10.509	-0.617	0.537	1				rT3-ST3	-6	10.495	-0.572	0.568	1
		T3-ST3	-5.925	10.509	-0.564	0.573	1				T4-ST4	0	10.495	0	1	1
		ST3-T4	8.325	10.509	0.792	0.428	1				T3-ST3	-6	10.495	-0.572	0.568	1
		T3-T4	14.25	10.509	1.356	0.175	1				ST3-T4	9	10.495	0.858	0.391	1
		T3-ST4	14.813	10.509	1.409	0.159	1				T3-T4	15	10.495	1.429	0.153	1
		T4-ST4	-0.563	10.509	-0.054	0.957	1				T3-ST4	15	10.495	1.429	0.153	1
		ST3-ST4	8.888	10.509	0.846	0.398	1				ST3-ST4	9	10.495	0.858	0.391	1
12 hours pio	10^-7	Control-rT3	-1.388	13.162	-0.105	0.916	1		12 hours pio	10^-7	Control-rT3	0	12.86	0	1	1
		Control-ST4	-53.55	13.162	-4.068	<.001	0.001				Control-T4	-54	12.86	-4.199	<.001	0
		Control-T4	-55.225	13.162	-4.196	<.001	0				Control-ST4	-54	12.86	-4.199	<.001	0
		Control-T3	-32.238	13.162	-2.449	0.014	0.215				Control-T3	-33	12.86	-2.566	0.01	0.154
		Control-ST3	-81.25	13.162	-6.173	<.001	0				Control-ST3	-78	12.86	-6.065	<.001	0
		rT3-ST4	-52.163	13.162	-3.963	<.001	0.001				rT3-T4	-54	12.86	-4.199	<.001	0
		rT3-T4	-53.838	13.162	-4.09	<.001	0.001				rT3-ST4	-54	12.86	-4.199	<.001	0
		rT3-T3	-30.85	13.162	-2.344	0.019	0.286				rT3-T3	-33	12.86	-2.566	0.01	0.154
		rT3-ST3	-79.863	13.162	-6.067	<.001	0				rT3-ST3	-78	12.86	-6.065	<.001	0
		ST4-T4	1.675	13.162	0.127	0.899	1				T4-ST4	0	12.86	0	1	1
		ST4-ST3	-27.7	13.162	-2.104	0.035	0.53				T4-ST3	-24	12.86	-1.866	0.062	0.93
		T4-ST3	-26.025	13.162	-1.977	0.048	0.72				ST4-ST3	-24	12.86	-1.866	0.062	0.93
		T3-ST3	-49.013	13.162	-3.724	<.001	0.003				T3-ST3	-45	12.86	-3.499	<.001	0.007
		T3-T4	22.988	13.162	1.746	0.081	1				T3-T4	21	12.86	1.633	0.102	1
		T3-ST4	21.313	13.162	1.619	0.105	1				T3-ST4	21	12.86	1.633	0.102	1
	10^-9	Control-rT3	0	10.96	0	1	1			10^-9	Control-rT3	0	10.92	0	1	1
		Control-ST4	-34.963	10.96	-3.19	0.001	0.021				Control-T4	-30	10.92	-2.747	0.006	0.09
		Control-T4	-29.613	10.96	-2.702	0.007	0.103				Control-ST4	-33	10.92	-3.022	0.003	0.038
		Control-T3	-11.6	10.96	-1.058	0.29	1				Control-T3	-12	10.92	-1.099	0.272	1
		Control-ST3	-21.625	10.96	-1.973	0.048	0.727				Control-ST3	-21	10.92	-1.923	0.054	0.817
		rT3-ST4	-34.963	10.96	-3.19	0.001	0.021				rT3-T4	-30	10.92	-2.747	0.006	0.09
		rT3-T4	-29.613	10.96	-2.702	0.007	0.103				rT3-ST4	-33	10.92	-3.022	0.003	0.038
		rT3-T3	-11.6	10.96	-1.058	0.29	1				rT3-T3	-12	10.92	-1.099	0.272	1
		rT3-ST3	-21.625	10.96	-1.973	0.048	0.727				rT3-ST3	-21	10.92	-1.923	0.054	0.817
		T3-ST3	-10.025	10.96	-0.915	0.36	1				T4-ST4	-3	10.92	-0.275	0.784	1
		ST3-T4	7.988	10.96	0.729	0.466	1				T3-ST3	-9	10.92	-0.824	0.41	1
		T3-T4	18.013	10.96	1.643	0.1	1				ST3-T4	9	10.92	0.824	0.41	1
		T3-ST4	23.363	10.96	2.132	0.033	0.496				T3-T4	18	10.92	1.648	0.099	1
		T4-ST4	-5.35	10.96	-0.488	0.625	1				T3-ST4	21	10.92	1.923	0.054	0.817
		ST3-ST4	13.338	10.96	1.217	0.224	1				ST3-ST4	12	10.92	1.099	0.272	1
Each row tests the null hypothesis that the Sample 1 and Sample 2 distributions are the same.									Each row tests the null hypothesis that the Sample 1 and Sample 2 distributions are the same.
Asymptotic significances (2-sided tests) are displayed. The significance level is .050.									Asymptotic significances (2-sided tests) are displayed. The significance level is .050.
a Significance values have been adjusted by the Bonferroni correction for multiple tests.									a Significance values have been adjusted by the Bonferroni correction for multiple tests.

## Sheet: Table S9
Table S9: Independent samples Mann-Whitney U test statsitics for dose-response of variables related to ectopic spicules. Significant p-values are indicated in red.
Timepoint	Ectopic Spicule	Presence of ectopic spicules
0h pio	C: z = 0, p = 1	C: z = 0, p = 1
	rT3*: z = 2.039, p = 0.041, r = 0.23	rT3*: z = 2.039, p = 0.041, r = 0.23
	T4: z = 0.801, p = 0.423	T4: z = 0.844, p = 0.399
	ST4: z = -0.585, p = 0.559	ST4: z = -0.585, p = 0.559
	T3: z = -0.354, p = 0.724	T3: z = -0.393, p = 0.694
	ST3: z = -1.180, p = 0.238	ST3: z = -1.180, p = 0.238
4h pio	C: z = 0.424, p = 0.671	C: z = 0.459, p = 0.646
	rT3: z = 0.354, p = 0.724	rT3: z = 0.393, p = 0.694
	T4: z = 1.854, p = 0.064	T4: z = 1.867, p = 0.062
	ST4: z = 1.391, p = 0.164	ST4: z = 1.423, p = 0.155
	T3*: z = 2.38, p = 0.017, r = 0.27	T3*: z = 2.34, p = 0.019, r = 0.26
	ST3: z = 1.412, p = 0.158	ST3: z = 1.358, p = 0.174
8h pio	C: z = -0.741, p = 0.459	C: z = -0.741, p = 0.459
	rT3: z = 1.055, p = 0.292	rT3: z = 1.055, p = 0.292
	T4: z = 0.565, p = 0.572	T4: z = 0.783, p = 0.433
	ST4: z = -0.311, p = 0.756	ST4: z = -0.245, p = 0.806
	T3: z = 0.363, p = 0.717	T3: z = 0.323, p = 0.747
	ST3: z = -0.569, p = 0.569	ST3: z = -0.532, p = 0.595
12h pio	C: z = 0.459, p = 0.646	C: z = 0.459, p = 0.646
	rT3: z = 0.424, p = 0.671	rT3: z = 0.450, p = 0.646
	T4*: z = -2.012, p = 0.044, r = 0.23	T4: z = -1.580, p = 0.114
	ST4: z = -1.298, p = 0.194	ST4: z = -1.348, p = 0.178
	T3: z = -1.665, p = 0.096	T3: z = -1.539, p = 0.124
	ST3*: z = -4.156, p < 0.001, r = 0.47	ST3*: z = -4.005, p < 0.001, r = 0.45
